# Supplementary material for: Plasma-Engineered PDRN: Surface Charge Neutralization and Nanosizing Enhance Uptake and Regeneration Potential
Source: Pharmaceutics. 2025 Aug 30;17(9):1136. doi: 10.3390/pharmaceutics17091136 (PMC12473307; doi:10.3390/pharmaceutics17091136)
Supplement: Supplementary file 1 [file pharmaceutics-17-01136-s001.zip]

Archive with 1 entries (1 files):
- pharmaceutics-3803582-supplementary.pdf
